# Supplementary material for: Effects of In-Classroom Physical Activity Breaks on Children’s Academic Performance, Cognition, Health Behaviours and Health Outcomes: A Systematic Review and Meta-Analysis of Randomised Controlled Trials
Source: Int J Environ Res Public Health. 2022 Aug 2;19(15):9479. doi: 10.3390/ijerph19159479 (PMC9368257; doi:10.3390/ijerph19159479)
Supplement: Supplementary file 1 [file ijerph-19-09479-s001.zip]

Archive with 1 entries (1 files):
- ijerph-1769534-supplementary.pdf
